# Supplementary material for: Mapping the scarcity of data on antibiotics in natural and engineered water environments across India
Source: Front Antibiot. 2024 Feb 12;3:1337261. doi: 10.3389/frabi.2024.1337261 (PMC11732091; doi:10.3389/frabi.2024.1337261)
Supplement: Supplementary file 1 [file DataSheet_1.zip]

Archive with 2 entries (2 files):
- Datasheet 1.xlsx
- Supplementary Tables 1 and 2.docx
