# Supplementary material for: Mapping the scarcity of data on antibiotics in natural and engineered water environments across India
Source: Front Antibiot. 2024 Feb 12;3:1337261. doi: 10.3389/frabi.2024.1337261 (PMC11732091; doi:10.3389/frabi.2024.1337261)
Supplement: Supplementary file 1 [file DataSheet_1.zip › Datasheet 1.xlsx]

## Sheet: AMR Industry Alliance
AMR Industry Alliance Antibiotic Discharge Targets
The AMR Industry Alliance published a "List of Predicted No-Effect Concentrations (PNECs)" on 21 September 2018 that is reproduced on the left
This list took PNEC values based on MICs from the EUCAST database (PNEC-MICs) derived by Bengtsson-Palme and Larsson (2016) , added a column of PNEC values from environmental toxicity data from industry (PNEC-ENV) and then took the minimum of these as a recommendation.
The list is mostly identical with the publication by Tell et al. (2019) that is reproduced on the right. Differences are highlighted.
Bengtsson-Palme J, Larsson DGJ (2016). Concentrations of antibiotics predicted to select for resistant bacteria: Proposed limits for environmental regulation. Environment International 86: 140–149
https://doi.org/10.1016/j.envint.2015.10.015
Tell J, Caldwell DJ, Häner A, Hellstern J, Hoeger B, Journel R, Mastrocco F, Ryan JJ, Snape J, Straub JO, Vestel J (2019). Science-based Targets for Antibiotics in Receiving Waters from Pharmaceutical Manufacturing Operations. Integrated Environmental Assessment and Management 15: 312–319
https://doi.org/10.1002/ieam.4141
"List of Predicted No-Effect Concentrations (PNECs)" 21 September 2018					Tell et al. 2019						Numerical differences (List 2018 - Tell 2019)
Active Pharmaceutical Ingredient	PNEC-ENV	PNEC-MIC	Lowest Value		Active Pharmaceutical Ingredient	NOEC/EC10	PNEC-ENV	PNEC-MIC	Lowest PNEC
	μg/L	μg/L	μg/L			μg/L	μg/L	μg/L	μg/L
	Values rounded
Amikacin	N/A	16	16		Amikacin	N/A	N/A	16	16			0	0
Amoxicillin	Testing_ongoing	0.25	0.25		Amoxicillin	Testing_ongoing	N/A	0.25	0.25			0	0
Amphotericin B	N/A	0.02	0.02		Amphotericin B	N/A	N/A	0.02	0.02			0	0
Ampicillin	0.87	0.25	0.25		Ampicillin	8.7	0.87	0.25	0.25		0	0	0
Anidulafungin	N/A	0.02	0.02		Anidulafungin	N/A	N/A	0.02	0.02			0	0
					Avibactam	2000a	200	N/A	200
Avilamycin	N/A	8	8		Avilamycin	N/A	N/A	8	8			0	0
Azithromycin	0.02	0.25	0.02		Azithromycin	0.2	0.02	0.25	0.02		0	0	0
Aztreonam	N/A	0.5	0.5		Aztreonam	N/A	N/A	0.5	0.5			0	0
Bacitracin	100	8	8		Bacitracin	N/A	N/A	8	8			0	0
Bedaquiline	0.08	N/A	0.08		Bedaquiline	0.8	0.08	N/A	0.08		0		0
Benzylpenicillin	N/A	0.25	0.25		Benzylpenicillin	N/A	N/A	0.25	0.25			0	0
Capreomycin	N/A	2	2		Capreomycin	N/A	N/A	2	2			0	0
Cefaclor	N/A	0.5	0.5		Cefaclor	N/A	N/A	0.5	0.5			0	0
Cefadroxil	Testing_ongoing	2	2		Cefadroxil	Testing_ongoing	N/A	2	2			0	0
Cefalonium	21	N/A	21		Cefalonium	211	21	N/A	21		0		0
Cefaloridine	N/A	4	4		Cefaloridine	N/A	N/A	4	4			0	0
Cefalothin	N/A	2	2		Cefalothin	N/A	N/A	2	2			0	0
Cefazolin	N/A	1	1		Cefazolin	N/A	N/A	1	1			0	0
Cefdinir	N/A	0.25	0.25		Cefdinir	N/A	N/A	0.25	0.25			0	0
Cefepime	N/A	0.5	0.5		Cefepime	N/A	N/A	0.5	0.5			0	0
Cefixime	0.18	0.06	0.06		Cefixime	1.8	0.18	0.06	0.06		0	0	0
Cefoperazone	N/A	0.5	0.5		Cefoperazone	N/A	N/A	0.5	0.5			0	0
Cefotaxime	0.1	0.13	0.1		Cefotaxime	1	0.1	0.13	0.1		0	0	0
Cefoxitin	N/A	8	8		Cefoxitin	N/A	N/A	8	8			0	0
Cefpirome	N/A	0.06	0.06		Cefpirome	N/A	N/A	0.06	0.06			0	0
Cefpodoxime	N/A	0.25	0.25		Cefpodoxime	N/A	N/A	0.25	0.25			0	0
Cefquinome	1.6	N/A	1.6		Cefquinome	16	1.6	N/A	1.6		0		0
Ceftaroline	0.12	0.06	0.06		Ceftaroline	1.2	0.12	0.06	0.06		0	0	0
Ceftazidime	1.3	0.5	0.5		Ceftazidime	13	1.3	0.5	0.5		0	0	0
Ceftibuten	N/A	0.25	0.25		Ceftibuten	N/A	N/A	0.25	0.25			0	0
Ceftiofur	N/A	0.06	0.06		Ceftiofur	N/A	N/A	0.06	0.06			0	0
Ceftobiprole	0.23	0.25	0.23		Ceftobiprole	2.3	0.23	0.25	0.23		0	0	0
Ceftolozane	1.9	N/A	1.9		Ceftolozane	19	1.9	N/A	1.9		0		0
Ceftriaxone	10	0.03	0.03		Ceftriaxone	100	10	0.03	0.03		0	0	0
Cefuroxime	0.84	0.5	0.5		Cefuroxime	8.4	0.84	0.5	0.5		0	0	0
Cephalexin	0.08	4	0.08		Cephalexin	0.77	0.08	4	0.08		0	0	0
Cephradine	Testing_ongoing	N/A	N/A		Cephradine	Testing_ongoing	N/A	N/A	N/A
Chloramphenicol	N/A	8	8		Chloramphenicol	N/A	N/A	8	8			0	0
Ciprofloxacin	0.45	0.06	0.06		Ciprofloxacin	5.65	0.57	0.06	0.06		-0.12	0	0
Clarithromycin	0.08	0.25	0.08		Clarithromycin	0.8	0.08	0.25	0.08		0	0	0
Clavulanic acid	56*	64	56
Clinafloxacin	N/A	0.5	0.5		Clinafloxacin	N/A	N/A	0.5	0.5			0	0
Clindamycin	0.1	1	0.1		Clindamycin	1	0.1	1	0.1		0	0	0
Cloxacillin	Testing_ongoing	0.13	0.13		Cloxacillin	Testing_ongoing	N/A	0.13	0.13			0	0
Colistin	N/A	2	2		Colistin	90	9	2	2			0	0
Daptomycin	Testing_ongoing	1	1		Daptomycin	3900	390	1	1			0	0
Delamanid	0.04	N/A	0.04		Delamanid	0.3	0.03	N/A	0.03		0.01		0.01
Doripenem	0.11	0.13	0.11		Doripenem	1.1	0.11	0.13	0.11		0	0	0
Doxycycline	Testing_ongoing	2	2		Doxycycline	Testing_ongoing	N/A	2	2			0	0
Enramycin	4.8	N/A	4.8		Enramycin	48	4.8	N/A	4.8		0		0
Enrofloxacin	1.9	0.06	0.06		Enrofloxacin	19	1.9	0.06	0.06		0	0	0
Ertapenem	14	0.13	0.13		Ertapenem	140	14	0.13	0.13		0	0	0
Erythromycin	0.5	1	0.5		Erythromycin	5	0.5	1	0.5		0	0	0
Ethambutol	N/A	2	2		Ethambutol	N/A	N/A	2	2			0	0
Faropenem	N/A	0.02	0.02		Faropenem	N/A	N/A	0.02	0.02			0	0
Fidaxomicin	580	0.02	0.02		Fidaxomicin	5800	580	0.02	0.02		0	0	0
Florfenicol	N/A	2	2		Florfenicol	N/A	N/A	2	2			0	0
Fluconazole	N/A	0.25	0.25		Fluconazole	N/A	N/A	0.25	0.25			0	0
Flumequine	N/A	0.25	0.25		Flumequine	N/A	N/A	0.25	0.25			0	0
Fosfomycin	N/A	2	2		Fosfomycin	N/A	N/A	2	2			0	0
Fusidic acid	N/A	0.5	0.5		Fusidic acid	N/A	N/A	0.5	0.5			0	0
Gatifloxacin	N/A	0.13	0.13		Gatifloxacin	N/A	N/A	0.13	0.13			0	0
Gemifloxacin	N/A	0.06	0.06		Gemifloxacin	N/A	N/A	0.06	0.06			0	0
Gentamicin	0.2	1	0.2		Gentamicin	1.5	0.15	1	0.15		0.05	0	0.05
Imipenem	0.41	0.13	0.13		Imipenem	4.1	0.41	0.13	0.13		0	0	0
Isoniazid	N/A	0.13	0.13		Isoniazid	N/A	N/A	0.13	0.13			0	0
Itraconazole	N/A	0.01	0.01		Itraconazole	N/A	N/A	0.01	0.01			0	0
Kanamycin	1.1	2	1.1		Kanamycin	10.5	1	2	1		0.1	0	0.1
Levofloxacin	Testing_ongoing	0.25	0.25		Levofloxacin	Testing_ongoing	N/A	0.25	0.25			0	0
Lincomycin	1.8	2	1.8		Lincomycin	8.1	0.81	2	0.81		0.99	0	0.99
Linezolid	6.7	8	6.7		Linezolid	67	6.7	8	6.7		0	0	0
Loracarbef	N/A	2	2		Loracarbef	N/A	N/A	2	2			0	0
Mecillinam	N/A	1	1		Mecillinam	N/A	N/A	1	1			0	0
Meropenem	0.36	0.06	0.06		Meropenem	15	1.5	0.06	0.06		-1.14	0	0
Metronidazole	N/A	0.13	0.13		Metronidazole	N/A	N/A	0.13	0.13			0	0
Minocycline	Testing_ongoing	1	1		Minocycline	Testing_ongoing	N/A	1	1			0	0
Moxifloxacin	N/A	0.13	0.13		Moxifloxacin	N/A	N/A	0.13	0.13			0	0
Mupirocin	N/A	0.25	0.25		Mupirocin	N/A	N/A	0.25	0.25			0	0
Nalidixic acid	N/A	16	16		Nalidixic acid	N/A	N/A	16	16			0	0
Narasin	N/A	0.5	0.5		Narasin	N/A	N/A	0.5	0.5			0	0
Neomycin	0.03	2	0.03		Neomycin	0.3	0.03	2	0.03		0	0	0
Netilmicin	N/A	0.5	0.5		Netilmicin	N/A	N/A	0.5	0.5			0	0
Nitrofurantoin	N/A	64	64		Nitrofurantoin	N/A	N/A	64	64			0	0
Norfloxacin	120	0.5	0.5		Norfloxacin	1200	120	0.5	0.5		0	0	0
Ofloxacin	10	0.5	0.5		Ofloxacin	100	10	0.5	0.5		0	0	0
Oxacillin	N/A	1	1		Oxacillin	N/A	N/A	1	1			0	0
Oxytetracycline	18	0.5	0.5		Oxytetracycline	180	18	0.5	0.5		0	0	0
Pefloxacin	N/A	8	8		Pefloxacin	N/A	N/A	8	8			0	0
Phenoxymethylpenicillin	N/A	0.06	0.06		Phenoxymethylpenicillin	N/A	N/A	0.06	0.06			0	0
Piperacillin	N/A	0.5	0.5		Piperacillin	N/A	N/A	0.5	0.5			0	0
Polymixin	9	2	2		Polymixin B	0.57	0.06	N/A	0.06		8.94		1.94
Retapamulin	N/A	0.06	0.06		Retapamulin	N/A	N/A	0.06	0.06			0	0
Rifampicin	N/A	0.06	0.06		Rifampicin	N/A	N/A	0.06	0.06			0	0
Roxithromycin	Testing_ongoing	1	1		Roxithromycin	68.4	6.8	1	1			0	0
Secnidazole	N/A	1	1		Secnidazole	N/A	N/A	1	1			0	0
Sparfloxacin	N/A	0.06	0.06		Sparfloxacin	N/A	N/A	0.06	0.06			0	0
Spectinomycin	N/A	32	32		Spectinomycin	N/A	N/A	32	32			0	0
Spiramycin	Testing_ongoing	0.5	0.5		Spiramycin	10.9	1.1	0.5	0.5			0	0
Streptomycin	N/A	16	16		Streptomycin	N/A	N/A	16	16			0	0
Sulbactam	N/A	16	16		Sulbactam	N/A	N/A	16	16			0	0
Sulfadiazine	720	N/A	720		Sulfadiazine	130	13	N/A	13		707		707
Sulfadimethoxine	50	N/A	50
Sulfadoxine	0.60*	N/A	0.6
Sulfamethoxazole	0.6	16	0.6		Sulfamethoxazole	5.9	0.6	16	0.6		0	0	0
Tazobactam	44	N/A	44
Tedizolid	9.8	N/A	9.8		Tedizolid	31.8	3.2	N/A	3.2		6.6		6.6
Teicoplanin	N/A	0.5	0.5		Teicoplanin	N/A	N/A	0.5	0.5			0	0
Telithromycin	N/A	0.06	0.06		Telithromycin	N/A	N/A	0.06	0.06			0	0
Tetracycline	3.2	1	1		Tetracycline	32	3.2	1	1		0	0	0
Thiamphenicol	10	1	1		Thiamphenicol	N/A	10	1	1		0	0	0
Tiamulin	N/A	1	1		Tiamulin	N/A	N/A	1	1			0	0
Ticarcillin	N/A	8	8		Ticarcillin	N/A	N/A	8	8			0	0
Tigecycline	2.0*	1	1		Tigecycline	2a	2	1	1			0	0
Tildipirosin	0.42	N/A	0.42		Tildipirosin	4.2	0.42	N/A	0.42		0		0
Tilmicosin	N/A	1	1		Tilmicosin	N/A	N/A	1	1			0	0
Tobramycin	5.1	1	1		Tobramycin	51	5.1	1	1		0	0	0
Trimethoprim	100	0.5	0.5		Trimethoprim	1000	100	0.5	0.5		0	0	0
Trovafloxacin	N/A	0.03	0.03		Trovafloxacin	N/A	N/A	0.03	0.03			0	0
Tylosin	0.82	4	0.82		Tylosin	10	1	4	1		-0.18	0	-0.18
Vancomycin	N/A	8	8		Vancomycin	N/A	N/A	8	8			0	0
Viomycin	N/A	2	2		Viomycin	N/A	N/A	2	2			0	0
Virginiamycin	N/A	2	2		Virginiamycin	N/A	N/A	2	2			0	0
*= Based on partial dataset, Testing_ongoing ongoing					N/A = not applicable
N/A = Data Not Available					NOEC = no observed effect concentration
					PNEC‐ENV = environmental predicted no‐effect concentration
					PNEC‐MIC = minimum inhibitory predicted no‐effect concentration
					a Indicates cyanobacteria data not available.

## Sheet: Gazette 2020
Comparison of the draft standards published in the Gazette 2019 with the AMR Industry Alliance recommendations
The draft standard listed 121 antibiotics. Limits were about 2.5 fold lower than recommended by the AMR Industry Alliance. The crucial difference was that the thresholds applied to effluents not receiving water bodies.
The Gazette of India
Ministry of Environment, Forests and Climate Change
The following draft of the notification which the Central Government proposes to issue in exercise of the powers conferred by sections 6 and 25 of the Environment Protection Act
Issue date: 23/01/2020
Publish date: 27/03/2020
Gazette ID: CG-DL-E-27012020-215690
These rules may be called the Environment (Protection) Amendment Rules, 2019
D. Antibiotic Residues in the treated effluent of Bulk Drug and Formulation Industry and CETP with membership of Bulk Drug and formulation Units
Individual antibiotic residues will be equal to or less than the values given in the below table.
Gazette regulations			AMR Industry Alliance recommendation (List 2018)				Ratio
Parameter		Limiting value for concentration (μg/l)	Active Pharmaceutical Ingredient	PNEC-ENV (μg/L)	PNEC-MIC (μg/L)	Lowest Value (μg/L)	Industry lowest value/Gazette value
i.	Amikacin	6.4	Amikacin	N/A	16	16	2.5
ii.	Amoxicillin	0.1	Amoxicillin	Testing_ongoing	0.25	0.25	2.5
iii.	Amphotericin B	0.01	Amphotericin B	N/A	0.02	0.02	2
iv.	Ampicillin	0.1	Ampicillin	0.87	0.25	0.25	2.5
v.	Anidulafungin	0.01	Anidulafungin	N/A	0.02	0.02	2
vi.	Avilamycin	3.2	Avilamycin	N/A	8	8	2.5
vii.	Azithromycin	0.01	Azithromycin	0.02	0.25	0.02	2
viii.	Aztreonam	0.2	Aztreonam	N/A	0.5	0.5	2.5
ix.	Bacitracin	3.2	Bacitracin	100	8	8	2.5
x.	Bedaquiline	0.03	Bedaquiline	0.08	N/A	0.08	2.66667
xi.	Benzylpenicillin	0.1	Benzylpenicillin	N/A	0.25	0.25	2.5
xii.	Capreomycin	0.8	Capreomycin	N/A	2	2	2.5
xiii.	Cefaclor	0.2	Cefaclor	N/A	0.5	0.5	2.5
xiv.	Cefadroxil	0.8	Cefadroxil	Testing_ongoing	2	2	2.5
xv.	Cefalonium	8.4	Cefalonium	21	N/A	21	2.5
xvi.	Cefaloridine	1.6	Cefaloridine	N/A	4	4	2.5
xvii.	Cefalothin	0.8	Cefalothin	N/A	2	2	2.5
xviii.	Cefazolin	0.4	Cefazolin	N/A	1	1	2.5
xix.	Cefdinir	0.1	Cefdinir	N/A	0.25	0.25	2.5
xx.	Cefepime	0.2	Cefepime	N/A	0.5	0.5	2.5
xxi.	Cefixime	0.02	Cefixime	0.18	0.06	0.06	3
xxii.	Cefoperazone	0.2	Cefoperazone	N/A	0.5	0.5	2.5
xxiii.	Cefotaxime	0.04	Cefotaxime	0.1	0.13	0.1	2.5
xxiv.	Cefoxitin	3.2	Cefoxitin	N/A	8	8	2.5
xxv.	Cefpirome	0.02	Cefpirome	N/A	0.06	0.06	3
xxvi.	Cefpodoxime	0.1	Cefpodoxime	N/A	0.25	0.25	2.5
xxvii.	Cefquinome	0.64	Cefquinome	1.6	N/A	1.6	2.5
xxviii.	Ceftaroline	0.02	Ceftaroline	0.12	0.06	0.06	3
xxix.	Ceftazidime	0.2	Ceftazidime	1.3	0.5	0.5	2.5
xxx.	Ceftibuten	0.1	Ceftibuten	N/A	0.25	0.25	2.5
xxxi.	Ceftiofur	0.02	Ceftiofur	N/A	0.06	0.06	3
xxxii.	Ceftobiprole	0.09	Ceftobiprole	0.23	0.25	0.23	2.55556
xxxiii.	Ceftolozane	0.76	Ceftolozane	1.9	N/A	1.9	2.5
xxxiv.	Ceftriaxone	0.01	Ceftriaxone	10	0.03	0.03	3
xxxv.	Cefuroxime	0.2	Cefuroxime	0.84	0.5	0.5	2.5
xxxvi.	Cephalexin	0.03	Cephalexin	0.08	4	0.08	2.66667
xxxvii.	Chloramphenicol	3.2	Chloramphenicol	N/A	8	8	2.5
xxxviii.	Ciprofloxacin	0.02	Ciprofloxacin	0.45	0.06	0.06	3
xxxix.	Clarithromycin	0.03	Clarithromycin	0.08	0.25	0.08	2.66667
xl.	Clavulanic Acid	22.4	Clavulanic acid	56*	64	56	2.5
xli.	Clinafloxacin	0.2	Clinafloxacin	N/A	0.5	0.5	2.5
xlii.	Clindamycin	0.04	Clindamycin	0.1	1	0.1	2.5
xliii.	Cloxacillin	0.05	Cloxacillin	Testing_ongoing	0.13	0.13	2.6
xliv.	Colistin	0.8	Colistin	N/A	2	2	2.5
xlv.	Daptomycin	0.4	Daptomycin	Testing_ongoing	1	1	2.5
xlvi.	Delamanid	0.02	Delamanid	0.04	N/A	0.04	2
xlvii.	Doripenem	0.04	Doripenem	0.11	0.13	0.11	2.75
xlviii.	Doxycycline	0.8	Doxycycline	Testing_ongoing	2	2	2.5
xlix.	Enramycin	1.92	Enramycin	4.8	N/A	4.8	2.5
l.	Enrofloxacin	0.02	Enrofloxacin	1.9	0.06	0.06	3
li.	Ertapenem	0.05	Ertapenem	14	0.13	0.13	2.6
lii.	Erythromycin	0.2	Erythromycin	0.5	1	0.5	2.5
liii.	Ethambutol	0.8	Ethambutol	N/A	2	2	2.5
liv.	Faropenem	0.01	Faropenem	N/A	0.02	0.02	2
lv.	Fidaxomicin	0.01	Fidaxomicin	580	0.02	0.02	2
lvi.	Florfenicol	0.8	Florfenicol	N/A	2	2	2.5
lvii.	Fluconazole	0.1	Fluconazole	N/A	0.25	0.25	2.5
lviii.	Flumequine	0.1	Flumequine	N/A	0.25	0.25	2.5
lix.	Fosfomycin	0.8	Fosfomycin	N/A	2	2	2.5
lx.	Fusidic acid	0.2	Fusidic acid	N/A	0.5	0.5	2.5
lxi.	Gatifloxacin	0.05	Gatifloxacin	N/A	0.13	0.13	2.6
lxii.	Gemifloxacin	0.02	Gemifloxacin	N/A	0.06	0.06	3
lxiii.	Gentamicin	0.08	Gentamicin	0.2	1	0.2	2.5
lxiv.	Imipenem	0.05	Imipenem	0.41	0.13	0.13	2.6
lxv.	Isoniazid	0.05	Isoniazid	N/A	0.13	0.13	2.6
lxvi.	Itraconazole	0.004	Itraconazole	N/A	0.01	0.01	2.5
lxvii.	Kanamycin	0.44	Kanamycin	1.1	2	1.1	2.5
lxviii.	Levofloxacin	0.1	Levofloxacin	Testing_ongoing	0.25	0.25	2.5
lxix.	Lincomycin	0.72	Lincomycin	1.8	2	1.8	2.5
lxx.	Linezolid	2.68	Linezolid	6.7	8	6.7	2.5
lxxi.	Loracarbef	0.8	Loracarbef	N/A	2	2	2.5
lxxii.	Mecillinam	0.4	Mecillinam	N/A	1	1	2.5
lxxiii.	Meropenem	0.02	Meropenem	0.36	0.06	0.06	3
lxxiv.	Metronidazole	0.05	Metronidazole	N/A	0.13	0.13	2.6
lxxv.	Minocycline	0.4	Minocycline	Testing_ongoing	1	1	2.5
lxxvi.	Moxifloxacin	0.05	Moxifloxacin	N/A	0.13	0.13	2.6
lxxvii.	Mupirocin	0.1	Mupirocin	N/A	0.25	0.25	2.5
lxxviii.	Nalidixic acid	6.4	Nalidixic acid	N/A	16	16	2.5
lxxix.	Narasin	0.2	Narasin	N/A	0.5	0.5	2.5
lxxx.	Neomycin	0.01	Neomycin	0.03	2	0.03	3
lxxxi.	Netilmicin	0.2	Netilmicin	N/A	0.5	0.5	2.5
lxxxii.	Nitrofurantoin	25.6	Nitrofurantoin	N/A	64	64	2.5
lxxxiii.	Norfloxacin	0.2	Norfloxacin	120	0.5	0.5	2.5
lxxxiv.	Ofloxacin	0.2	Ofloxacin	10	0.5	0.5	2.5
lxxxv.	Oxacillin	0.4	Oxacillin	N/A	1	1	2.5
lxxxvi.	Oxytetracycline	0.2	Oxytetracycline	18	0.5	0.5	2.5
lxxxvii.	Pefloxacin	3.2	Pefloxacin	N/A	8	8	2.5
lxxxviii.	Phenoxymethylpenicillin	0.02	Phenoxymethylpenicillin	N/A	0.06	0.06	3
lxxxix.	Piperacillin	0.2	Piperacillin	N/A	0.5	0.5	2.5
xc.	Polymixin	0.8	Polymixin	9	2	2	2.5
xci.	Retapamulin	0.02	Retapamulin	N/A	0.06	0.06	3
xcii.	Rifampicin	0.02	Rifampicin	N/A	0.06	0.06	3
xciii.	Roxithromycin	0.4	Roxithromycin	Testing_ongoing	1	1	2.5
xciv.	Secnidazole	0.4	Secnidazole	N/A	1	1	2.5
xcv.	Sparfloxacin	0.02	Sparfloxacin	N/A	0.06	0.06	3
xcvi.	Spectinomycin	12.8	Spectinomycin	N/A	32	32	2.5
xcvii.	Spiramycin	0.2	Spiramycin	Testing_ongoing	0.5	0.5	2.5
xcviii.	Streptomycin	6.4	Streptomycin	N/A	16	16	2.5
xcix.	Sulbactam	6.4	Sulbactam	N/A	16	16	2.5
c.	Sulfadiazine	288	Sulfadiazine	720	N/A	720	2.5
ci.	Sulfadimethoxine	20	Sulfadimethoxine	50	N/A	50	2.5
cii.	Sulfadoxine	0.24	Sulfadoxine	0.60*	N/A	0.6	2.5
ciii.	Sulfamethoxazole	0.24	Sulfamethoxazole	0.6	16	0.6	2.5
civ.	Tazobactam	17.6	Tazobactam	44	N/A	44	2.5
cv.	Tedizolid	3.92	Tedizolid	9.8	N/A	9.8	2.5
cvi.	Teicoplanin	0.2	Teicoplanin	N/A	0.5	0.5	2.5
cvii.	Telithromycin	0.02	Telithromycin	N/A	0.06	0.06	3
cviii.	Tetracycline	0.4	Tetracycline	3.2	1	1	2.5
cix.	Thiamphenicol	0.4	Thiamphenicol	10	1	1	2.5
cx.	Tiamulin	0.4	Tiamulin	N/A	1	1	2.5
cxi.	Ticarcillin	3.2	Ticarcillin	N/A	8	8	2.5
cxii.	Tigecycline	0.4	Tigecycline	2.0*	1	1	2.5
cxiii.	Tildipirosin	0.17	Tildipirosin	0.42	N/A	0.42	2.47059
cxiv.	Tilmicosin	0.4	Tilmicosin	N/A	1	1	2.5
cxv.	Tobramycin	0.4	Tobramycin	5.1	1	1	2.5
cxvi.	Trimethoprim	0.2	Trimethoprim	100	0.5	0.5	2.5
cxvii.	Trovafloxacin	0.01	Trovafloxacin	N/A	0.03	0.03	3
cxviii.	Tylosin	0.33	Tylosin	0.82	4	0.82	2.48485
cxix.	Vancomycin	3.2	Vancomycin	N/A	8	8	2.5
cxx.	Viomycin	0.8	Viomycin	N/A	2	2	2.5
cxxi.	Virginiamycin	0.8	Virginiamycin	N/A	2	2	2.5
Note:- The sludge containing antibiotic residues shall be incinerated and the standard of incinerator notified for common hazardous waste incinerator or industry specific incinerator shall be applicable.

## Sheet: Gazette 2021
The legally binding standards were published in the Gazette in August 2021 and had all limits on antibiotics present in the draft removed.
The Gazette of India CG-DL-E-06082021-228807
NEW DELHI, FRIDAY, AUGUST 6, 2021
(1) These rules may be called the Environment (Protection) Second Amendment Rules, 2021. (2) They shall come into force after one year from the date of publication of this notification in the Official Gazette.
A. Effluent Standards*	In Gazette Aug. 2021	In Gazette Jan. 2020		*= Not applicable to industry discharging to CETP (Common Effluent Treatment Plant)
i) Compulsory parameters
	mg/L	mg/L
pH	6.0-8.5	6.0-8.5
BOD (3 days 27°C)	30	30
COD	250	250
TSS	100	100
Oil & Grease	10	10
TDS		2100		Yellow highlights thresholds removed in the final rules
Ammoniacal Nitrogen	100			Red highlights thresholds that were increased (doubled) in the final rules
Bio - Assay Test**	90% Survival of Fish after first 96 hours in 100% effluent	90% Survival of Fish after first 96 hours in 100% effluent		** The Bio assay test shall be conducted as per IS : 6582-1971
ii) Additional parameters				Parameters listed as “Additional Parameters” shall be prescribed depending upon the process and product.
Ammoniacal Nitrogen		50
Nitrate Nitrogen		10
***Benzene	0.1	0.05		*** Limits applicable to industries using Benzene, Xylene, Methylene chloride, Chlorobenzene
***Toluene		0.05
***Xylene	0.12	0.06
***Methylene Chloride	0.9	0.9
***Chlorobenzene	0.2			Green highlights thresholds that were introduced in the final rules
Phosphates as P	5	5
Chlorides		1000
Sulphates as SO4		1000
Fluoride		2
Sulphides as S	2	2
Phenolic Compounds	1	1
Total Residual Chlorine		1
Zinc	5	5
Iron		3
Copper	3	3
Total Chromium	2	2
Hexavalent Chromium (Cr6+)	0.1	0.1
Cyanide (as HCN)	0.1	0.1
Arsenic	0.2	0.2
Mercury	0.01	0.01
Lead	0.1	0.1
****Active Pharmaceutical Ingredient (API)		0.05		****API limits shall be applicable for units manufacturing API other than antibiotics.
SAR	Less than 26 (applicable only for discharge on land)
B. Emission standards from Process Reactor Vents/Tank farm Vents
Parameter	mg/Nm3	mg/Nm3		(mg per Normal cubic meter where Normal refers to standard temperature and pressure)
Chlorine	15	15
Hydrochloric acid vapor	35	35
Ammonia	30	30
Benzene	5	5
Toluene	100	100
Acetonitrile	1000	1000
Dichloromethane	200	200
Xylene	100	100
Acetone	2000	2000
C. The total cumulative losses of solvent should not be more than	5% of the solvent on annual basis from storage inventory	3% of the solvent consumed
State Pollution Control Board shall prescribe additional relevant parameters as per needs and discharge potential of member industries and specify the frequency of monitoring considering the receiving environment conditions.
Chemical and biological sludge/residue shall be classified as Hazardous waste and shall be subject to the provision made therein.
Parameters listed as “Additional Parameters” shall be prescribed by SPCB depending on the process and product and its monitoring frequency shall be monthly/quarterly as decided by SPCBs.
D. Antibiotic Residues in the treated effluent of Bulk Drug and Formulation Industry and CETP with membership of Bulk Drug and formulation Units
Antibiotics completely removed in the Gazette of Aug. 2021
